# Supplementary material for: Antibacterial Hydrogel Sheet Dressings Composed of Poly(vinyl alcohol) and Silver Nanoparticles by Electron Beam Irradiation
Source: Gels. 2023 Jan 18;9(2):80. doi: 10.3390/gels9020080 (PMC9957089; doi:10.3390/gels9020080)
Supplement: Supplementary file 1 [file gels-09-00080-s001.zip]

Archive with 1 entries (1 files):
- gels-2101549-supplementary.pdf
